# Supplementary material for: Insights into silicon cycling from ice sheet to coastal ocean from isotope geochemistry
Source: Commun Earth Environ. 2025 Apr 19;6(1):305. doi: 10.1038/s43247-025-02264-7 (PMC12009215; doi:10.1038/s43247-025-02264-7)
Supplement: Supplementary file 4 — Dataset 1 [file 43247_2025_2264_MOESM4_ESM.csv]

Locality	Sample code	Latitude [N]	Longitude [E]	Si-HCl [Wt%]	Si-HCl [micromol_per_g]	Si-Na2CO3 [Wt%]	Si-Na2CO3 [micromol_per_g]	Si-NaOH [Wt%]	Si-NaOH [micromol_per_g]
Svalbard	KB3	78.954	11.96	0.17	59.46	0.10	37.21	0.19	68.43
Svalbard	KB4	78.911	12.00	0.16	57.36	0.06	21.14	0.18	64.93
Svalbard	KB5	78.896	12.44	0.16	57.70	0.06	22.89	0.17	61.75
Svalbard	KB8	78.889	12.53	0.15	54.46	0.06	19.65	0.15	54.01
Iceland	DH_CS_2_0	63.741	17.41	1.18	418.53	2.69	955.94	1.70	603.47
Iceland	DH_CS_2_1	63.695	17.35	0.96	339.87	2.62	932.90	2.03	724.11
Iceland	DH_CS_2_2	63.567	17.11	0.97	346.13	3.05	1087.28	1.90	676.10
Iceland	DH_CS_2_4	63.399	16.81	0.65	230.06	1.17	417.53	1.54	546.43
Iceland	DH_CS_1_1	63.403	20.11	0.69	246.63	0.32	114.90	0.42	150.96
Iceland	DH_HF1	64.373	21.50	1.14	404.24	4.84	1724.54	1.68	598.01
Iceland	DH_HF2	64.377	21.63	1.09	387.79	3.81	1355.80	1.38	492.36
Iceland	DH_HF3	64.338	21.78	1.14	406.11	2.46	874.90	1.07	380.92
Iceland	DH_HF4	64.279	21.93	0.57	203.59	1.27	450.37	0.77	273.12
Iceland	DH_RF1	64.98	13.82	1.02	362.95	3.05	1087.12	1.26	449.27
Iceland	DH_RF2	65.015	13.89	1.08	385.79	3.50	1244.77	1.38	489.91
Iceland	DH_RF3	65.026	14.21	0.80	286.06	2.08	740.54	1.86	660.49
Iceland	DH_RF4	64.957	13.61	0.77	273.93	1.67	595.68	1.62	576.31
